# Supplementary material for: Trabeculae microstructure parameters serve as effective predictors for marginal bone loss of dental implant in the mandible
Source: Sci Rep. 2020 Oct 28;10:18437. doi: 10.1038/s41598-020-75563-y (PMC7595041; doi:10.1038/s41598-020-75563-y)
Supplement: Supplementary file 4 — Supplementary Table S1. [file 41598_2020_75563_MOESM4_ESM.xlsx]

## Sheet: Sheet1
Comparison of variables between severe MBL cases and normal controls
Marginal bone loss	Normal control (n = 40)	Severe MBL case (n = 41)	P-value
Age (year)			0.307
Mean ± sd	60.9 ± 10.7	58.2 ± 13.0
Median [IQR]	59.0 [55.0; 71.8]	59.0 [49.0; 70.0]
Gender			0.007**
Female	9	21
Male	31	20
Periodontitis			0.291
Yes	13	18
No	27	23
Implant Diameter (mm)			0.404
≤4	13	17
>4	27	24
Implant Length (mm)			0.967
≤8	5	5
>8	35	36
Implant Area			0.376
Anterior region	12	7
Premolar area	5	7
Molar area	23	27
Retention selection			0.315
Screw retention	23	28
Adhesive retention	17	13
Cortical bone thickness (mm)			0.007**
Mean ± sd	1.25 ± 0.32	1.48 ± 0.43
Median [IQR]	1.21 [1.04; 1.40]	1.41 [1.15; 1.83]
Smoking			0.008**
Yes	30	19
No	10	22
Time-point 1 (month)			0.031*
Mean ± sd	4.2 ± 1.1	3.8 ± 1.0
Median [IQR]	4.0 [3.1; 5.0]	3.5 [3.0; 4.5]
Time-point 2 (month)			< 0.001***
Mean ± sd	20.2 ± 1.7	21.7 ± 3.2
Median [IQR]	20.0 [19.0; 21.8]	23.0 [20.0; 24.0]
Time-point 1 MBL (mm)			0.06
Mean ± sd	0.78 ± 0.05	0.81 ± 0.04
Median [IQR]	0.78 [0.71; 0.82]	0.81 [0.78; 0.83]
Time-point 2 MBL (mm)			< 0.001***
Mean ± sd	1.44 ± 0.32	2.97 ± 0.58
Median [IQR]	1.45 [1.26; 1.72]	2.90 [2.52; 3.35]
Abbreviations; sd: standard deviation, IQR: Interquartile range
* p < 0.05, ** p < 0.01, *** p < 0.001
