# Supplementary material for: Trabeculae microstructure parameters serve as effective predictors for marginal bone loss of dental implant in the mandible
Source: Sci Rep. 2020 Oct 28;10:18437. doi: 10.1038/s41598-020-75563-y (PMC7595041; doi:10.1038/s41598-020-75563-y)
Supplement: Supplementary file 5 — Supplementary Table S2. [file 41598_2020_75563_MOESM5_ESM.xlsx]

## Sheet: Sheet1
Comparison of trabecular microarchitecture between severe MBL cases and normal controls
Marginal bone loss	Normal control (n = 40)	severe MBL cases (n = 41)	P-value
Percent bone volume, BV/TV			0.045*
Mean ± sd	1.08 ± 0.24	0.96 ± 0.36
Median [IQR]	1.08 [1.00; 1.15]	0.99 [0.80; 1.14]
Bone surface, BS			0.098
Mean ± sd	1.03 ± 0.18	0.96 ± 0.23
Median [IQR]	1.02 [0.96; 1.09]	0.97 [0.90; 1.05]
Intersection surface, i.S			0.113
Mean ± sd	1.10± 0.33	0.99 ± 0.46
Median [IQR]	1.11 [0.95; 1.19]	0.98 [0.77; 1.24]
Bone surface/volume ratio, BS/BV			0.23
Mean ± sd	0.98 ± 0.18	1.12 ± 0.45
Median [IQR]	0.95 [0.88; 1.07]	1.02 [0.83; 1.23]
Bone surface density, BS/TV			0.082
Mean ± sd	1.03 ± 0.18	0.94 ± 0.21
Median [IQR]	1.02 [0.96; 1.09]	0.97 [0.90; 1.05]
Trabecular pattern factor, Tb.Pf			0.012*
Mean ± sd	1.00 ± 0.48	1.29 ± 0.58
Median [IQR]	0.90 [0.73; 1.16]	1.14 [0.89; 1.64]
Structure model index, SMI			0.001**
Mean ± sd	0.96 ± 0.22	1.14 ± 0.25
Median [IQR]	0.95 [0.82; 1.07]	1.09 [0.96; 1.29]
Trabecular thickness, Tb.Th			0.59
Mean ± sd	1.01 ± 0.17	1.01 ± 0.24
Median [IQR]	1.01 [0.93; 1.10]	0.99 [0.84; 1.18]
Trabecular number, Tb.N			0.008**
Mean ± sd	1.06 ± 0.20	0.93 ± 0.26
Median [IQR]	1.05 [0.97; 1.14]	0.97 [0.83; 1.07]
Trabecular separation, Tb.Sp			0.713
Mean ± sd	1.00 ± 0.05	1.01 ± 0.06
Median [IQR]	1.00 [0.97; 1.02]	1.00 [0.97; 1.02]
Abbreviations; sd: standard deviation, IQR: Interquartile range
* p < 0.05, ** p < 0.01, *** p < 0.001
