# Supplementary material for: Trabeculae microstructure parameters serve as effective predictors for marginal bone loss of dental implant in the mandible
Source: Sci Rep. 2020 Oct 28;10:18437. doi: 10.1038/s41598-020-75563-y (PMC7595041; doi:10.1038/s41598-020-75563-y)
Supplement: Supplementary file 6 — Supplementary Table S2. [file 41598_2020_75563_MOESM6_ESM.xlsx]

## Sheet: Sheet1
Comparison of preoperative trabecular bone microarchitecture between severe MBL cases and normal controls
Marginal bone loss	Normal control (n = 40)	severe MBL cases (n = 41)	P-value
Percent bone volume, BV/TV			0.603
Mean ± sd	1.02 ± 0.09	1.01 ± 0.08
Median [IQR]	1.02 [0.92; 1.09]	0.98 [0.95; 1.06]
Bone surface, BS			0.281
Mean ± sd	1.03 ± 0.07	1.00 ± 0.08
Median [IQR]	1.02 [0.96; 1.07]	0.99 [0.96; 1.04]
Intersection surface, i.S			0.777
Mean ± sd	1.02± 0.10	1.01 ± 0.08
Median [IQR]	1.02 [0.93; 1.09]	0.98 [0.96; 1.04]
Bone surface/volume ratio, BS/BV			0.271
Mean ± sd	1.01 ± 0.09	1.03 ± 0.08
Median [IQR]	1.00 [0.92; 1.05]	1.02 [0.98; 1.10]
Bone surface density, BS/TV			0.447
Mean ± sd	1.02 ± 0.08	1.01 ± 0.07
Median [IQR]	1.02 [0.95; 1.07]	0.99 [0.96; 1.05]
Trabecular pattern factor, Tb.Pf			0.128
Mean ± sd	0.99 ± 0.09	1.02 ± 0.08
Median [IQR]	1.01 [0.91; 1.06]	1.04 [0.95; 1.08]
Structure model index, SMI			0.515
Mean ± sd	1.00 ± 0.09	1.01 ± 0.08
Median [IQR]	1.00 [0.94; 1.08]	1.02 [0.98; 1.04]
Trabecular thickness, Tb.Th			0.269
Mean ± sd	1.00 ± 0.08	1.02 ± 0.07
Median [IQR]	0.99 [0.94; 1.04]	1.02 [0.98; 1.05]
Trabecular number, Tb.N			0.692
Mean ± sd	1.01 ± 0.08	1.01 ± 0.09
Median [IQR]	1.02 [0.95; 1.06]	0.98 [0.96; 1.07]
Trabecular separation, Tb.Sp			0.052
Mean ± sd	0.99 ± 0.07	1.02 ± 0.07
Median [IQR]	1.00 [0.95; 1.04]	1.02 [0.98; 1.05]
Abbreviations; sd: standard deviation, IQR: Interquartile range
* p < 0.05, ** p < 0.01, *** p < 0.001
